# Supplementary material for: The Elimination of Viroids through In Vitro Thermotherapy and a Meristem Tip Culture from a New Limonime Hybrid (Citrus x limon var. limon (L.) Burm. f. x Citrus latifolia var. latifolia)
Source: BioTech (Basel). 2024 Sep 23;13(3):37. doi: 10.3390/biotech13030037 (PMC11430235; doi:10.3390/biotech13030037)
Supplement: Supplementary file 1 [file biotech-13-00037-s001.zip]

Archive with 1 entries (1 files):
- biotech-3191303-supplementary.pdf
